# Supplementary material for: Orphan Nuclear Receptor Family 4A (NR4A) Members NR4A2 and NR4A3 Selectively Modulate Elements of the Monocyte Response to Buffered Hypercapnia
Source: Int J Mol Sci. 2024 Mar 1;25(5):2852. doi: 10.3390/ijms25052852 (PMC10931687; doi:10.3390/ijms25052852)
Supplement: Supplementary file 1 [file ijms-25-02852-s001.zip]

Archive with 2 entries (2 files):
- 5 ijms-2846400 supplement revision original_EC.pdf
- IJMS_Supplementary Data Sheets.xlsx
